# Supplementary material for: Periorbital Structural and Functional Modulation Following Liquid-Type Polycaprolactone Treatment: A Pilot Study
Source: J Clin Med. 2026 Jun 2;15(11):4303. doi: 10.3390/jcm15114303 (PMC13258640; doi:10.3390/jcm15114303)
Supplement: Supplementary file 1 [file jcm-15-04303-s001.zip]

Archive with 1 entries (1 files):
- jcm-4288150-supplementary.pdf
